# Supplementary material for: Invasive Multidrug-Resistant emm93.0 Streptococcus pyogenes Strain Harboring a Novel Genomic Island, Israel, 2017–2019
Source: Emerg Infect Dis. 2022 Jan;28(1):118–26. doi: 10.3201/eid2801.210733 (PMC8714194; doi:10.3201/eid2801.210733)
Supplement: Appendix 1 — Additional tables for study of invasive multidrug-resistant group A Streptococcus pyogenes emm93.0 type outbreak, Israel, 2017–2019. [file 21-0733-Techapp-s1.xlsx]

## Sheet: Appendix 1 Table 1
Article DOI: https://doi.org/10.3201/eid2801.210733
Invasive Multidrug-Resistant EMM93.0 Streptococcus pyogenes Strain Harboring a Novel Genomic Island, Israel, 2017–2019
Appendix 1
Appendix 1 Table 1. Most prevalent emm types in iGAS cases by year, Israel, 2014–2019
2014			2015			2016			2017			2018			2019
emm type	%		emm type	%		emm type	%		emm type	%		emm type	%		emm type	%
1	11.4		106.0	14.7		1.0	10.9		1.0	10.8		1.0	9.8		1.0	9.7
106	11.4		1.0	10.7		106.0	8.5		106.0	6.6		93.0	9.8		81.2	7.9
89	7.3		89.0	6.1		89.0	7.1		89.0	6.6		75.0	6.1		75.0	6.7
112.2	5.6		112.2	5.2		112.2	6.5		75.0	5		89.0	5.8		89.0	6
12	5.3		12.0	4.3		22.0	4.5		93.0	4.3		106.0	4.5		112.2	5.2
87	5.3		4.0	3.8		9.0	4.5		12.0	4.2		33.0	3.8		93.0	4.9
22	5		22.0	3.5		5.3	4.2		9.0	4		9.0	3.3		44.0	3.6
4	3.8		6.4	3.5		87.0	3.8		6.4	3.6		4.0	3.1		106.0	3.5
6.4	2.9		28.0	3.2		12.0	3.6		53.3	3.6		6.4	3.1		12.0	3.5
28	2.6		75.0	3.2		3.1	3.6		5.3	3.3		14.3	3.1		22.0	3.5
Total	60.6			58.2			57.2			52			52.4			54.5

## Sheet: Appendix 2 Table 2
Appendix 2 Table 2. Epidemiology and demographical data for all invasive group A Streptococcus pyogenes emm93.0 strains, Israel, 2017–2019*
No.	Sample no.	Age group, y	Source	Sex	Isolation date	District	WGS	AST
1	IST001	>64	Blood	M	2016-04-16	Judea and Samaria	Done	Done
2	IST002	>64	Blood	M	2017-04-22	Center
3	IST003	17-39	Wound	F	2017-05-22	South	Done	Done
4	IST004	17-39	Blood	F	2017-06-02	Judea and Samaria
5	IST005	17-39	Wound	M	2017-07-04	North
6	IST006	17-39	Wound	M	2017-07-04	South
7	IST007	39-64	Wound	M	2017-07-26	South
8	IST008	>64	Blood	M	2017-07-30	Center	Done	Done
9	IST009	39-64	Blood	M	2017-09-13	South	Done	Done
10	IST010	>64	Blood	M	2017-09-12	South	Done	Done
11	IST011	39-64	Wound	M	2017-09-28	South
12	IST012	>64	Blood	M	2017-10-10	Tel Aviv
13	IST013	39-64	Sterile body fluid	M	2017-10-02	South
14	IST014	17-39	Wound	M	2017-10-01	ND
15	IST015	39-64	Wound	M	2017-10-15	South
16	IST016	17-39	Wound	F	2017-10-19	South
17	IST017	>64	Blood	F	2017-10-27	North
18	IST018	>64	Blood	F	2017-10-18	Haifa
19	IST019	17-39	Wound	F	2017-10-22	South
20	IST020	>64	Blood	M	2017-10-22	South	Done	Done
21	IST021	0-2	Blood	M	2017-10-29	Center	Done	Done
22	IST022	>64	Blood	M	2017-11-03	Tel Aviv
23	IST023	>64	Blood	M	2017-11-12	Haifa	Done	Done
24	IST024	5-17	Wound	F	2017-11-13	South
25	IST025	39-64	Blood	M	2017-11-05	Tel Aviv
26	IST026	17-39	Wound	M	2017-12-28	South
27	IST027	39-64	Blood	M	2018-02-13	Tel Aviv	Done	Done
28	IST028	39-64	Blood	F	2018-04-13	Tel Aviv
29	IST029	>64	Blood	M	2018-06-11	South
30	IST030	17-39	Blood	M	2018-07-03	Tel Aviv
31	IST031	>64	Blood	M	2018-07-12	Center	Done	Done
32	IST032	>64	Blood	M	2018-07-28	Tel Aviv	Done	Done
33	IST033	17-39	Wound	M	2018-08-06	ND
34	IST034	>64	Blood	F	2018-08-14	South
35	IST035	>64	Blood	M	2018-08-19	Tel Aviv
36	IST036	39-64	Blood	M	2018-08-18	Tel Aviv
37	IST037	39-64	Blood	M	2018-08-19	Center	Done	Done
38	IST038	39-64	Blood	M	2018-08-23	Tel Aviv
39	IST039	39-64	Blood	M	2018-08-28	Haifa
40	IST040	>64	Blood	M	2018-06-28	Center	Done	Done
41	IST041	>64	Blood	M	2018-08-14	South
42	IST042	>64	Blood	F	2018-08-23	South
43	IST043	>64	Blood	M	2018-07-23	South
44	IST044	>64	Blood	M	2018-08-29	South	Done	Done
45	IST045	39-64	Blood	M	2018-08-30	ND
46	IST046	>64	Blood	F	2018-09-03	ND	Done	Done
47	IST047	39-64	Blood	M	2018-08-26	South
48	IST048	39-64	Blood	M	2018-09-09	Haifa
49	IST049	>64	Wound	M	2018-09-09	Tel Aviv
50	IST050	>64	Blood	M	2018-09-02	Center
51	IST051	ND	Blood	M	2018-09-03	Center
52	IST052	39-64	Blood	M	2018-09-03	Center
53	IST053	39-64	Blood	M	2018-09-24	Tel Aviv
54	IST054	39-64	Wound	M	2018-09-21	South
55	IST055	>64	Blood	M	2018-10-01	Center
56	IST056	39-64	Blood	M	2018-10-09	Tel Aviv
57	IST057	>64	Blood	M	2018-10-05	Tel Aviv
58	IST058	>64	Blood	M	2018-09-28	Center
59	IST059	>64	Blood	F	2018-10-09	Jerusalem
60	IST060	39-64	Wound	M	2018-10-11	South
61	IST061	39-64	Blood	F	2018-10-19	Center
62	IST062	>64	Blood	M	2018-10-14	North	Done	Done
63	IST063	39-64	Blood	M	2018-09-05	Center
64	IST064	>64	Blood	M	2018-10-15	ND
65	IST065	>64	Blood	F	2018-10-22	Tel Aviv
66	IST066	39-64	Blood	M	2018-11-04	Tel Aviv
67	IST067	0-2	Blood	M	2018-11-02	South
68	IST068	17-39	Blood	M	2018-11-04	Haifa
69	IST069	>64	Blood	M	2018-10-28	Center
70	IST070	>64	Blood	M	2018-11-09	Center
71	IST071	>64	Blood	M	2018-10-16	South	Done	Done
72	IST072	>64	Blood	M	2018-10-18	South
73	IST073	>64	Blood	M	2018-10-23	South
74	IST074	>64	Blood	M	2018-10-25	South
75	IST075	>64	Blood	M	2018-11-02	South
76	IST076	17-39	Wound	M	2018-11-05	South
77	IST077	>64	Blood	M	2018-11-11	Center
78	IST078	39-64	Blood	M	2018-11-17	South
79	IST079	>64	Wound	F	2018-11-14	Tel Aviv
80	IST080	17-39	Blood	F	2018-11-25	Tel Aviv	Done	Done
81	IST081	39-64	Sterile body fluid	M	2018-11-28	South
82	IST082	>64	Blood	M	2018-12-04	Center
83	IST083	39-64	Blood	M	2018-12-07	ND
84	IST084	5-17	Wound	F	2018-12-04	South
85	IST085	>64	Blood	M	2018-12-06	Tel Aviv	Done	Done
86	IST086	39-64	Wound	F	2019-02-10	South	Done	Done
87	IST087	39-64	Blood	M	2019-03-05	Center	Done	Done
88	IST088	39-64	Blood	M	2019-03-25	Center
89	IST089	>64	Blood	F	2019-05-03	Tel Aviv	Done	Done
90	IST090	ND	Wound	M	2019-03-23	ND
91	IST091	17-39	Vagina	F	2019-06-16	South
92	IST092	>64	Blood	M	2019-06-26	Tel Aviv	Done	Done
93	IST093	>64	Blood	M	2019-07-11	Center
94	IST094	>64	Blood	F	2019-07-29	Tel Aviv	Done	Done
95	IST095	39-64	Blood	M	2019-08-02	Tel Aviv	Done	Done
96	IST096	>64	Blood	F	2019-08-05	Center
97	IST097	>64	Blood	M	2019-08-26	Tel Aviv
98	IST098	>64	Blood	M	2019-09-08	South
99	IST099	>64	Blood	M	2019-09-07	South	Done	Done
100	IST100	>64	Blood	M	2019-09-17	Haifa
101	IST101	>64	Blood	F	2019-09-25	Tel Aviv
102	IST102	>64	Blood	M	2019-09-15	Center
103	IST103	39-64	Blood	M	2019-10-06	South
104	IST104	>64	Blood	M	2019-10-12	Tel Aviv
105	IST105	>64	Blood	M	2019-10-15	Tel Aviv
106	IST106	>64	Blood	M	2019-10-02	Center
107	IST107	17-39	Wound	M	2019-10-29	Center
108	IST108	39-64	Blood	M	2019-10-30	ND
109	IST109	39-64	Wound	F	2019-10-31	Center
110	IST110	17-39	Wound	F	2019-11-01	ND
111	IST111	39-64	Wound	F	2019-10-31	South
112	IST112	>64	Blood	F	2019-11-13	Tel Aviv
113	IST113	39-64	Wound	M	2019-11-16	ND
114	IST114	>64	Blood	M	2019-11-24	Tel Aviv
115	IST115	39-64	wound	M	2019-11-19	Center
116	IST116	17-39	Blood	F	2019-12-04	South
*AST, antimicrobial susceptibility test ; ND, not done; WGS, whole-genome sequencing.

## Sheet: Appendix 1 Table 3 
Appendix 1 Table 3. Whole-genome sequence analysis of invasive group A Streptococcus pyogenes emm93.0 strains, Israel, 2017–2019
		Demographic data					WGS quality data					Virulence genes																Antimicrobial resistance–related genes						Antibiotic sensitivity testing
Sample number	Accession number (ENA)	Source	Sex	Year	Age groups (years)	Country	AvgQuality	AvgReadCoverage	N50	NrContigs	Length	speA	speB (LR590466.1)	speC	speG (CP043530.1)	speH (LR590483.1)	speI (CP047120.1)	speK (NC_004587.1)	speL (KM872099.1)	speM (AF514283.1)	smeZ (AF086626)	ssa (NC_004585.1)	slo	sla	nga_slo operon promoter residues (HG316453.2)		nga(G330D) (HG316453.2)	tetM	lsaE (CP006623)	lnuB (CP006623)	aph(3)III (V00618)	PBP2x (AAZ51984.1)		tetM-AST	Clin-AST	SXT-AST
IST001		Blood	M	2016	>64	Israel	35.8494	99.2923	264127	27	1867375	No	Yes	Yes	Yes	Yes	Yes	No	No	Yes	Yes	No	Yes	No	Low-level promoter activity A_27T_22C_18 (subtype 1.3)		Yes	Yes	No	No	No	Wild type		R	S	R
IST003		Wound	F	2017	17-39	Israel	37.1972	153.483	189620	122	1854460	No	Yes	No	Yes	No	No	No	No	Yes	Yes	No	Yes	No	Low-level promoter activity A_27T_22C_18 (subtype 1.3)		Yes	Yes	Yes	Yes	Yes	Wild type		R	R	R
IST008		Blood	M	2017	>64	Israel	36.7864	445.954	244015	17	1811937	No	Yes	No	Yes	No	No	No	No	Yes	Yes	No	Yes	No	Low-level promoter activity A_27T_22C_18 (subtype 1.3)		Yes	Yes	Yes	Yes	Yes	Wild type		R	R	R
IST009		Blood	M	2017	39-64	Israel	36.3806	328.113	244015	16	1809536	No	Yes	No	Yes	No	No	No	No	Yes	Yes	No	Yes	No	Low-level promoter activity A_27T_22C_18 (subtype 1.3)		Yes	Yes	Yes	Yes	Yes	Wild type		R	R	R
IST010		Blood	M	2017	>64	Israel	35.5984	121.587	224355	14	1810375	No	Yes	No	Yes	No	No	No	No	Yes	Yes	No	Yes	No	Low-level promoter activity A_27T_22C_18 (subtype 1.3)		Yes	Yes	Yes	Yes	Yes	Wild type		R	R	R
IST020		Blood	M	2017	>64	Israel	35.5585	129.819	224283	17	1811022	No	Yes	No	Yes	No	No	No	No	Yes	Yes	No	Yes	No	Low-level promoter activity A_27T_22C_18 (subtype 1.3)		Yes	Yes	Yes	Yes	Yes	Wild type		R	R	R
IST021		Blood	M	2017	0-2	Israel	36.8049	136.338	189619	90	1841529	No	Yes	No	Yes	No	No	No	No	Yes	Yes	No	Yes	No	Low-level promoter activity A_27T_22C_18 (subtype 1.3)		Yes	Yes	Yes	Yes	Yes	Wild type		R	R	R
IST023		Blood	M	2017	>64	Israel	35.7091	340.468	244012	20	1823099	No	Yes	No	Yes	No	No	No	No	Yes	Yes	No	Yes	No	Low-level promoter activity A_27T_22C_18 (subtype 1.3)		Yes	Yes	Yes	Yes	Yes	Wild type		R	R	R
IST027		Blood	M	2018	39-64	Israel	36.2632	164.665	224897	20	1811707	No	Yes	No	Yes	No	No	No	No	Yes	Yes	No	Yes	No	Low-level promoter activity A_27T_22C_18 (subtype 1.3)		Yes	Yes	Yes	Yes	Yes	Wild type		R	R	R
IST031		Blood	M	2018	>64	Israel	36.9053	114.409	244015	15	1809760	No	Yes	No	Yes	No	No	No	No	Yes	Yes	No	Yes	No	Low-level promoter activity A_27T_22C_18 (subtype 1.3)		Yes	Yes	Yes	Yes	Yes	Wild type		R	R	R
IST032		Blood	M	2018	>64	Israel	36.7341	162.86	244015	44	1823509	No	Yes	No	Yes	No	No	No	No	Yes	Yes	No	Yes	No	Low-level promoter activity A_27T_22C_18 (subtype 1.3)		Yes	Yes	Yes	Yes	Yes	Wild type		R	R	R
IST037		Blood	M	2018	39-64	Israel	34.8384	104.591	189500	25	1815570	No	Yes	No	Yes	No	No	No	No	Yes	Yes	No	Yes	No	Low-level promoter activity A_27T_22C_18 (subtype 1.3)		Yes	Yes	Yes	Yes	Yes	Wild type		R	R	R
IST040		Blood	M	2018	>64	Israel	35.4498	317.734	308420	11	1810558	No	Yes	No	Yes	No	No	No	No	Yes	Yes	No	Yes	No	Low-level promoter activity A_27T_22C_18 (subtype 1.3)		Yes	Yes	Yes	Yes	Yes	Wild type		R	R	R
IST044		Blood	M	2018	>64	Israel	37.0774	109.474	244015	14	1810834	No	Yes	No	Yes	No	No	No	No	Yes	Yes	No	Yes	No	Low-level promoter activity A_27T_22C_18 (subtype 1.3)		Yes	Yes	Yes	Yes	Yes	Wild type		R	R	R
IST046		Blood	F	2018	>64	Israel	35.1586	405.88	244015	12	1809251	No	Yes	No	Yes	No	No	No	No	Yes	Yes	No	Yes	No	Low-level promoter activity A_27T_22C_18 (subtype 1.3)		Yes	Yes	Yes	Yes	Yes	Wild type		R	R	R
IST062		Blood	M	2018	>64	Israel	35.2691	179.533	223379	17	1865878	No	Yes	No	Yes	No	No	No	No	Yes	Yes	No	Yes	No	Low-level promoter activity A_27T_22C_18 (subtype 1.3)		Yes	Yes	Yes	Yes	Yes	Wild type		R	R	R
IST071		Blood	M	2018	>64	Israel	34.7772	293.309	244015	12	1809928	No	Yes	No	Yes	No	No	No	No	Yes	Yes	No	Yes	No	Low-level promoter activity A_27T_22C_18 (subtype 1.3)		Yes	Yes	Yes	Yes	Yes	Wild type		R	R	R
IST080		Blood	F	2018	17-39	Israel	36.0566	395.784	244015	13	1808740	No	Yes	No	Yes	No	No	No	No	Yes	Yes	No	Yes	No	Low-level promoter activity A_27T_22C_18 (subtype 1.3)		Yes	Yes	Yes	Yes	Yes	Wild type		R	R	R
IST085		Blood	M	2018	>64	Israel	35.8981	223.186	244015	20	1812383	No	Yes	No	Yes	No	No	No	No	Yes	Yes	No	Yes	No	Low-level promoter activity A_27T_22C_18 (subtype 1.3)		Yes	Yes	Yes	Yes	Yes	Wild type		R	R	R
IST086		Wound	F	2019	39-64	Israel	35.4787	226.062	244015	14	1810251	No	Yes	No	Yes	No	No	No	No	Yes	Yes	No	Yes	No	Low-level promoter activity A_27T_22C_18 (subtype 1.3)		Yes	Yes	Yes	Yes	Yes	Wild type		R	R	R
IST087		Blood	M	2019	39-64	Israel	35.7168	311.549	308529	12	1811431	No	Yes	No	Yes	No	No	No	No	Yes	Yes	No	Yes	No	Low-level promoter activity A_27T_22C_18 (subtype 1.3)		Yes	Yes	Yes	Yes	Yes	Wild type		R	R	R
IST089		Blood	F	2019	>64	Israel	37.2558	188.046	171518	24	1812007	No	Yes	No	Yes	No	No	No	No	Yes	Yes	No	Yes	No	Low-level promoter activity A_27T_22C_18 (subtype 1.3)		Yes	Yes	Yes	Yes	Yes	Wild type		R	R	R
IST092		Blood	M	2019	>64	Israel	36.8737	136.043	224409	42	1876815	No	Yes	No	Yes	No	No	No	No	Yes	Yes	No	Yes	No	Low-level promoter activity A_27T_22C_18 (subtype 1.3)		Yes	Yes	Yes	Yes	Yes	Wild type		R	R	R
IST094		Blood	F	2019	>64	Israel	37.1396	138.699	244015	56	1824231	No	Yes	No	Yes	No	No	No	No	Yes	Yes	No	Yes	No	Low-level promoter activity A_27T_22C_18 (subtype 1.3)		Yes	Yes	Yes	Yes	Yes	Wild type		R	R	R
IST095		Blood	M	2019	39-64	Israel	37.2411	165.2	244015	47	1821314	No	Yes	No	Yes	No	No	No	No	Yes	Yes	No	Yes	No	Low-level promoter activity A_27T_22C_18 (subtype 1.3)		Yes	Yes	Yes	Yes	Yes	Wild type		R	R	R
IST099		Blood	M	2019	>64	Israel	37.1198	141.202	244015	46	1823539	No	Yes	No	Yes	No	No	No	No	Yes	Yes	No	Yes	No	Low-level promoter activity A_27T_22C_18 (subtype 1.3)		Yes	Yes	Yes	Yes	Yes	Wild type		R	R	R
GAS2887HUB	ERR2880947	Wound	F	2009	>64	Spain	37.4483	97.5985	197872	23	1809362	No	Yes	No	Yes	No	No	No	No	Yes	Yes	No	Yes	No	Low-level promoter activity A_27T_22C_18 (subtype 1.3)		Yes	Yes	Yes	Yes	Yes	Wild type
K40810	ERR227074	skin swab	ND	2010	0-2	Kenya	36.3434	297.987	154255	45	1881348	No	Yes	No	Yes	Yes	Yes	Yes	Yes	No	Yes	No	Yes	Yes	Low-level promoter activity A_27T_22C_18 (subtype 1.3)		Yes	Yes	No	No	No	Wild type
Expl;in what the cell colors indicate, if anything

## Sheet: Appendix 1 Table 4
Appendix 1 Table 4. emm types distribution among a sample of noninvasive group A Streptococcus infections, and correlation with invasive types, 2019*
emm type	Non-invasive cases	iGAS cases 2019	% of iGAS (2019)
emm12.0	8	22	0.0349206
emm1.0	6	61	0.0968254
emm 3.93	6	8	0.0126984
emm2.0	5	20	0.031746
emm 89.0	4	38	0.0603175
emm 75.0	4	42	0.0666667
emm 22.0	4	22	0.0349206
emm 87.0	3	14	0.0222222
emm 9.0	3	7	0.0111111
emm 11.0	3	11	0.0174603
emm 5.3	2	11	0.0174603
emm 48.1	2	8	0.0126984
emm 12.57	2	None	None
emm 4.0	2	17	0.0269841
emm 44.0	2	23	0.0365079
emm12.37	1	3	0.0047619
emm 1.29	1	4	0.00634921
emm 118.0	1	6	0.00952381
emm 28.0	1	19	0.0301587
emm 87.8	1	None	None
emm 6.4	1	11	0.0174603
emm 89.34	1	None	None
emm 3.1	1	18	0.0285714
emm 77.0	1	6	0.00952381
emm 12.76	1	None	None
Total	66	371/631	0.588889
*A sample of 66 S. pyogenes isolates from noninvasive cases (60 throat, 6 ear infections) were characterized by emm typing. The noninvasive isolates included 25 different emm types, of which 21 were also detected among iGAS during 2019, and were the cause of the majority of iGAS (59%). This preliminary sample indicates a correlation between invasive and noninvasive populations and warrants furthe…

## Sheet: Appendix 1 Table 5
Appendix 1 Table 5. Genes and locus tags identified in 5 regions of emm93.0 IST003 genome with high density of SNPs in comparison to IST001 strain, Israel
	IST003 (ST31561) reference strain SNP location	No. base pairs	Similarity to strain	Gene	Locus tag	Product
1	375573-387578	12005	emm89.14		ETT63_08790	hypothetical protein
			6,041/6,164 (98%)		ETT63_08795	hypothetical protein
					ETT63_08800	hypothetical protein
					ETT63_08805	hypothetical protein
					ETT63_08810	hypothetical protein
					ETT63_08815	hypothetical protein
					ETT63_08820	hypothetical protein
					ETT63_08825	DNA primase
					ETT63_08830	DUF2758 domain-containing protein
					ETT63_08835	hypothetical protein
					ETT63_08840	hypothetical protein
			2,286/2,326 (98%)		ETT63_08740	putative holin-like toxin
					ETT63_08745	helix-turn-helix domain-containing protein
					ETT63_08750	XRE family transcriptional regulator
					ETT63_08755	XRE family transcriptional regulator
			1,499/1,515 (99%)	mutL	ETT63_08730	DNA mismatch repair endonuclease MutL
					ETT63_08735	site-specific integrase
2	549305-558845	9540	emm124		ETT59_07730	PTS lactose transporter subunit IIBC
			9,433/9,554 (99%)		ETT59_07735	PTS lactose/cellobiose transporter subunit IIA
				lacD	ETT59_07740	tagatose-bisphosphate aldolase
					ETT59_07745	tagatose-6-phosphate kinase
				lacB	ETT59_07750	galactose-6-phosphate isomerase subunit LacB
				lacA	ETT59_07755	galactose-6-phosphate isomerase subunit LacA
					ETT59_07760	DeoR/GlpR transcriptional regulator
					ETT59_07765	DNA-damage-inducible protein J
					ETT59_07770	type II toxin-antitoxin system RelE/ParE family
					ETT59_07775	integrase
					ETT59_07780	integrase
					ETT59_07785	30S ribosomal protein S9
					ETT59_07790	50S ribosomal protein L13
					ETT59_07795	transcriptional regulator
3	672657-679277	6620	emm89.14		ETT63_01915	ABC transporter ATP-binding protein/permease
			6,607/6,620 (99%)		ETT63_01920	ABC transporter ATP-binding protein
					ETT63_01925	MptD family putative ECF transporter S
					ETT63_01930	energy-coupling factor transporter transmembrane
					ETT63_01935	ABC transporter ATP-binding protein
					ETT63_01940	cytosine deaminase
				recG	ETT63_01945	ATP-dependent DNA helicase RecG
4	686821-691784	4963	emm100	gatB	ETT46_07600	Asp-tRNA(Asn)/Glu-tRNA(Gln) amidotransferase subunit GatB
			4,956/4,964 (99%)	gatA	ETT46_07605	Asp-tRNA(Asn)/Glu-tRNA(Gln) amidotransferase subunit GatA
				gatC	ETT46_07610	Asp-tRNA(Asn)/Glu-tRNA(Gln) amidotransferase subunit GatC
					ETT46_07615	pyruvate dikinase
					ETT46_07620	hypothetical protein
					ETT46_07625	cysteine hydrolase
				codY	ETT46_07630	GTP-sensing pleiotropic transcriptional regulator CodY
5	703471-712604	9133	emm55		ETT69_07410	acetyl-CoA carboxylase biotin carboxylase subunit
			9,113/9,136 (99%)	fabZ	ETT69_07415	3-hydroxyacyl-ACP dehydratase FabZ
					ETT69_07420	acetyl-CoA carboxylase biotin carboxyl carrier protein
				fabF	ETT69_07425	beta-ketoacyl-[acyl-carrier-protein] synthase II
				fabG	ETT69_07430	3-oxoacyl-[acyl-carrier-protein] reductase
				fabD	ETT69_07435	[acyl-carrier-protein] S-malonyltransferase
				fabK	ETT69_07440	enoyl-[acyl-carrier-protein] reductase FabK
					ETT69_07445	acyl carrier protein
					ETT69_07450	ketoacyl-ACP synthase III
					ETT69_07455	MarR family transcriptional regulator
					ETT69_07460	enoyl-CoA hydratase
				dnaJ	ETT69_07465	molecular chaperone DnaJ
